# Supplementary material for: RNA-binding proteins connect Exon usage to the chromatin
Source: NAR Genom Bioinform. 2025 Dec 10;7(4):lqaf161. doi: 10.1093/nargab/lqaf161 (PMC12693533; doi:10.1093/nargab/lqaf161)
Supplement: lqaf161_Supplemental_Files [file lqaf161_supplemental_files.zip]

Archive with 2 entries (2 files):
- Supplementary_Figures__Revision_.pdf
- TableS1-S8.zip
